# Supplementary material for: Perceived benefits and constraints in vehicle automation: Data to assess the relationship between driver's features and their attitudes towards autonomous vehicles
Source: Data Brief. 2019 Oct 16;27:104662. doi: 10.1016/j.dib.2019.104662 (PMC6838434; doi:10.1016/j.dib.2019.104662)
Supplement: Multimedia component 2 [file mmc2.zip]

Archive with 3 entries (2 files):
- Raw Dataset (SPSS File).sav
- __MACOSX/
- __MACOSX/._Raw Dataset (SPSS File).sav
